# Supplementary material for: Biofunctionalization of Collagen Barrier Membranes with Bone-Conditioned Medium, as a Natural Source of Growth Factors, Enhances Osteoblastic Cell Behavior
Source: Int J Mol Sci. 2025 Feb 13;26(4):1610. doi: 10.3390/ijms26041610 (PMC11855076; doi:10.3390/ijms26041610)
Supplement: Supplementary file 1 [file ijms-26-01610-s001.zip]

Archive with 1 entries (1 files):
- ijms-3452843-supplementary.pdf
